# Supplementary material for: Is There a Link between Chronic Obstructive Pulmonary Disease and Lung Adenocarcinoma? A Clinico-Pathological and Molecular Study
Source: J Pers Med. 2024 Aug 8;14(8):839. doi: 10.3390/jpm14080839 (PMC11355616; doi:10.3390/jpm14080839)
Supplement: Supplementary file 1 [file jpm-14-00839-s001.zip]

Archive with 1 entries (1 files):
- jpm-3097428-supplementary.pdf
